# Supplementary material for: Accelerating malaria elimination in Cambodia: an intensified approach for targeting at-risk populations
Source: Malar J. 2022 Jul 2;21:209. doi: 10.1186/s12936-022-04234-2 (PMC9250186; doi:10.1186/s12936-022-04234-2)
Supplement: Supplementary file 1 — Additional file 1: Table S1. List of selected health centres and villages for Intensification Plan. [file 12936_2022_4234_MOESM1_ESM.xlsx]

## Sheet: Sheet1
Province	Operational District	Health Facility	Name of Village/Site
Kratie	Kratie	Thmei	Khdol_Boeng Som
Kratie	Kratie	Thmei	Chhork_Phnom Meas
Kratie	Kratie	Thmei	Treab_Toul
Kratie	Kratie	Ou Krieng	Ou Pou_Otroun
Kratie	Kratie	Ou Krieng	Srae Sbov_La Ork
Kratie	Kratie	Ou Krieng	Ou Preah
Kratie	Kratie	Rolours	Srae Ponlei_Toung
Kratie	Kratie	Rolours	Pakleae_Toul Sokrom
Kratie	Kratie	Rolours	Srae Thnot_Sam Lei
Kratie	Kratie	Kampong Cham	A Chen_Sangkae Khnor
Kratie	Kratie	Kampong Cham	Tongsaong Thleak_Prey
Kratie	Kratie	Kampong Cham	Yeav_Srae Pney
Mondul Kiri	Sen Monorom	Sen Monorom	Pu Trom_Damrei Choan
Mondul Kiri	Sen Monorom	Sen Monorom	Pu Trom_Pu Trom Thmei
Mondul Kiri	Sen Monorom	Sen Monorom	Srae I_Moeng Chra
Mondul Kiri	Sen Monorom	O Raing	Andoung Kraloeng_Srae Yea reav
Mondul Kiri	Sen Monorom	O Raing	Pu Ngorl_Pteas Krahorm
Mondul Kiri	Sen Monorom	O Raing	Roka Thmei_Sre Klong
Mondul Kiri	Sen Monorom	Keo Seima	Khtung_Sre Chrey
Mondul Kiri	Sen Monorom	Keo Seima	Sre Ro Las_Sre Ro Las Leu
Mondul Kiri	Sen Monorom	Keo Seima	Preah_Chak Char
Mondul Kiri	Sen Monorom	Keo Seima	Preah_Msao
Mondul Kiri	Sen Monorom	Me Mang	Toul Lvea_O Kvav
Mondul Kiri	Sen Monorom	Me Mang	Pu Kes_Trang Ket
Mondul Kiri	Sen Monorom	Me Mang	Pu Kes-Kapay
Mondul Kiri	Sen Monorom	Me Mang	Pu Kes-Long Nes
Mondul Kiri	Sen Monorom	Me Mang	Antrong_Kong Kong
Mondul Kiri	Sen Monorom	Me Mang	Antrorng_Antreng
Mondul Kiri	Sen Monorom	O Am	Chhnaeng Khnong_Ou Pakanay
Mondul Kiri	Sen Monorom	PuChrey	Pu Chrei Chang Jong Phoum
Mondul Kiri	Sen Monorom	PuChrey	Pu Tang_Nara Chang
Mondul Kiri	Sen Monorom	PuChrey	D.A_D.A Mok Vath
Mondul Kiri	Sen Monorom	Krang Tes	Lau Romiet Cheoung
Mondul Kiri	Sen Monorom	Krang Tes	Pou Rapet Chong Phoum
Mondul Kiri	Sen Monorom	Krang Tes	Ou Te_Moan Heu Lech
Ratanakiri	Banlung	Voensai	Kalai Tavong_Ou Madul
Ratanakiri	Banlung	Voensai	Tiem Kraom_Ou Kansaeng
Ratanakiri	Banlung	Taveng	Phyang_Phyang Thmei
Ratanakiri	Banlung	Taveng	Ta Ngach_Ta La E
Ratanakiri	Banlung	Kachuon	Pa Toeng Chas
Ratanakiri	Banlung	Kachuon	Kaoh Peak Srae
Ratanakiri	Banlung	Kachuon	Khuon Phnom
Ratanakiri	Banlung	Kachuon	Ou Chhnang_Ou Ambel
Ratanakiri	Banlung	VirakChey	La Lai_La Lai Thmei
Ratanakiri	Banlung	VirakChey	Rak_Rak Chamkar
Ratanakiri	Banlung	VirakChey	Trak_Trak Oraleu
Ratanakiri	Banlung	VirakChey	Pak Kae_Pak Kae Toul
Ratanakiri	Banlung	VirakChey	Ka Lan
Ratanakiri	Borkeo	Nhang	Chong_Chong Ngol
Ratanakiri	Borkeo	Nhang	Nay_Nay Neang
Ratanakiri	Borkeo	Nhang	Tang Mlu_Tang Mlu Thmei
Stung Treng	Steung Treng	Thalaborivat	Kaes_Kaes
Stung Treng	Steung Treng	Thalaborivat	Kang Kngaok_Kang Kngaok
Stung Treng	Steung Treng	Chamkar Leu	Sralau_Sralau
Stung Treng	Steung Treng	Chamkar Leu	Veal Krosang_Veal Krosang
Stung Treng	Steung Treng	Siem Pang	Chantuh Krao Thom
Stung Treng	Steung Treng	Siem Pang	Sammor Krav
Stung Treng	Steung Treng	Siem Pang	Ban Huoy_Ban Huoy
Stung Treng	Steung Treng	Siem Pang	Kirivongsa Kraom
Stung Treng	Steung Treng	Siem Pang	Kirivongsa leu_Kirivongsa leu
Stung Treng	Steung Treng	Siem Pang	Ou Chay_Ou Chay
Stung Treng	Steung Treng	Siem Pang	Teakteam_Teakteam
Stung Treng	Steung Treng	Siem Pang	Kiri Bas Leu
Stung Treng	Steung Treng	Siem Pang	Nhang Sum Thom
Stung Treng	Steung Treng	Kamphun	Phluk_Phluk
Stung Treng	Steung Treng	Kamphun	Hang Savat_Hang Savat
Stung Treng	Steung Treng	Kamphun	Sdau Muoy_Sdau Muoy
Stung Treng	Steung Treng	Kamphun	Nheun_Nheun
Stung Treng	Steung Treng	Sre Krasaing	Kao Chruem_Kao Chruem
Stung Treng	Steung Treng	Sre Krasaing	Sre Beng_Sre Beng
Stung Treng	Steung Treng	Srae Kor	SraeKor Pir_SraeKor Pir
Stung Treng	Steung Treng	Srae Kor	Ta Lat
Stung Treng	Steung Treng	Sre Sambo	Peam Khes_Loun
Stung Treng	Steung Treng	Sre Sambo	Kanhchanh Tuek_Kanhchanh Tuek
Kampong Speu	Kampong Speu	Oral	Prey Thom_Prey Thom
Kampong Speu	Kampong Speu	Oral	Knong Ay_Khnong i
Kampong Speu	Kampong Speu	Oral	Choam_Ou Achar
Kampong Speu	Kampong Speu	Oral	Thmei_Tram Sleok
Kampong Speu	Kampong Speu	Oral	Tang Bampong-_Kandal
Kampong Speu	Kampong Speu	Trapeang Cho	Samraong_Prey Samrong
Kampong Speu	Kampong Speu	Trapeang Cho	Srae Ken_Veal Antrang
Kampong Speu	Kampong Speu	Trapeang Cho	Po Meas_Ou Trav
Kampong Speu	Kampong Speu	Trapeang Cho	Sre Chrab-Prey Chrab
Kampong Speu	Kampong Speu	Trapeang Cho	Vat Chas_O Pongro Kandal
Kampong Speu	Kong Pisey	Rumpea Mean Chey	Srae Pring_Srae Pring
Kampong Speu	Ou Dongk	Monor Rung Roeang	Trapeang Trabaek
Kampong Speu	Phnom Srouch	Ta Lat	Ta Lat Thmei_Talat Thmei
Kampong Speu	Phnom Srouch	Chambak	Sre Doung_Peam Lvea
Kampong Speu	Phnom Srouch	Chambak	Banteay Roka
Kampong Speu	Phnom Srouch	Chambak	Doung_Kikisenchey
Kampong Speu	Phnom Srouch	Chambak	Trapeang Chey_Prey Toteoung
Kampong Speu	Phnom Srouch	Chambak	Dak Por_Toap Mreak
Preah Sihanouk	Preah Sihanouk	Takkaveth	Cham Srei_Kilo23
Pursat	Krovanh	Phnom Kravanh	Veal Vong_Khsang Kanom
Pursat	Krovanh	Phnom Kravanh	Veal Vong_Khang Chas
Pursat	Krovanh	Phnom Kravanh	Veal Vong_Khang Peam Brork
Pursat	Krovanh	Phnom Kravanh	Veal Vong_Ou Da
Pursat	Krovanh	Phnom Kravanh	Veal Vong_Tonlea
Pursat	Krovanh	Phnom Kravanh	Veal Vong_Peam
Pursat	Krovanh	Phnom Kravanh	Reang Khvav_Ou Som
Pursat	Krovanh	Phnom Kravanh	Reang Khvav_Cham Bork Tou
Pursat	Krovanh	Phnom Kravanh	Mul_Ampil
Pursat	Krovanh	Phnom Kravanh	Mul_Chres
Pursat	Krovanh	Phnom Kravanh	Mul_Ou Chrov
Pursat	Krovanh	Phnom Kravanh	Mul_Srey Lech
Pursat	Krovanh	Phnom Kravanh	Mul_Dam Nak Thlok
Pursat	Krovanh	Prongil	Say_Ou Toek Sa Uy
Pursat	Krovanh	Prongil	Say_Sdach Khsan
Pursat	Krovanh	Samraong	Ta Deh_Ou Russei
Pursat	Krovanh	Samraong	Veal_Ampos
Pursat	Krovanh	Samraong	Veal_Ou Khmum
Pursat	Krovanh	Samraong	Veal_Chrab Lok
Pursat	Krovanh	Samraong	Angkrong_Srey Phum Chas
Pursat	Krovanh	Samraong	Angkrong_Sala Lokor
Pursat	Krovanh	Samraong	Angkrong_Khnorng Riel
Pursat	Krovanh	Samraong	Rovieng_Dong Khleang
Pursat	Krovanh	Samraong	Rovieng_Mong Ry
Pursat	Krovanh	Samraong	Rovieng_Ou Ok Kut
Pursat	Krovanh	Samraong	Veal Nintrea_Veal Nintrea
Pursat	Krovanh	Pramaoy	Pchoek Chrum_Ou Kbal Khting
Pursat	Krovanh	Pramaoy	Doun Neak_Anlong Krouch
Pursat	Krovanh	Pramaoy	Chheu Teal Chrum_Koh Angkrong
Pursat	Krovanh	Pramaoy	Chheu Teal Chrum_Phnom Mtes
Pursat	Krovanh	Pramaoy	Samlanh_Tagnil
Pursat	Krokor	Krakor_HC	Khla Krapeu_Chres
Pursat	Krokor	Krakor_HC	Khla Krapeu_Sra Ngam Chrum
Pursat	Krokor	Krakor_HC	Khleang Moeung_Chres
Pursat	Krokor	Krakor_HC	Kralanh_Phnom Kuk
Pursat	Krokor	Chheu Tom	Kandal_Ou Lahong
Pursat	Krokor	Chheu Tom	Kandal_Pat Chnang
Pursat	Krokor	Chheu Tom	Dangkieb Kdam
Pursat	Krokor	Chheu Tom	Bam Nak_Kampong Krouch
Pursat	Krokor	Chheu Tom	Bam Nak_Dam Nak Cheu Krom
Pursat	Krokor	Chheu Tom	Bam Nak_Stoeng Pril
Pursat	Krokor	Chheu Tom	Bam Nak_Pram Bort
Pursat	Krokor	Chheu Tom	Kbal Teahean_Chhouk
Pursat	Krokor	Chheu Tom	Kbal Teahean_Dam Nak Tayoeng
Pursat	Krokor	Chheu Tom	Kbal Teahean_Ou Kandol
Pursat	Krokor	Chheu Tom	Kbal Teaheam_Dam Nak Muntrey
Pursat	Krokor	Chheu Tom	Kbal Teahean_Neak Tasilang
Pursat	Krokor	Chheu Tom	Cham Chas_Srey Ampil
